# Supplementary material for: Susceptibility of wild and domestic songbirds to Usutu virus
Source: PLoS Negl Trop Dis. 2026 Apr 16;20(4):e0014213. doi: 10.1371/journal.pntd.0014213 (PMC13108861; doi:10.1371/journal.pntd.0014213)
Supplement: S1 Data — (XLSX) [file pntd.0014213.s001.xlsx]

## Sheet: Table A
Supplementary Table A. Data from figure 1A (USUV viremia of WNV sero-negative house finches)
USUV Netherlands 2016 and Uganda 2012 serum titers (log10 PFU/mL) of WNV-seronegative house finches. Limit of detection was 2.0. Negative samples were graphed at half the limit of detection (1.7).
		Netherlands 2016									Uganda 2012
DPI	1	1.69897	3	1.69897	2	3.17609	1.69897		3	2.301	1.69897	1.69897	2.95424	3.14613	1.69897	1.69897	1.69897	3.1761	4.3424	3.1761
	2	5.41497	4.62325	2	2.30103	4.66276	2	2.301	3.1761	2.6021	2.77815	3.74036	3.61278	5.36173	3.79239	1.69897	5.04139	4.8808	5.8129	4.2041
	3	4.91381	4.49136	2.77815	3.89209	4.30103	3.77085		2.8451	3.5315	4.23045	3.95424	4.23045	4.77085	5.07918	1.69897		3.2553	4.6812	3.8325
	4	1.69897	1.69897	4.20412	2.69897	1.69897	4.59106		1.699	1.699	4.4624	1.69897	4.04139	1.69897	4.36173	1.69897		1.699	2	2
	5	1.69897	1.69897	4.11394	1.69897		3.14613			1.699	1.69897	1.69897	1.69897	1.69897	1.69897	2.30103		1.699	1.699	1.699
	6	1.69897	1.69897	3.77085	1.69897		2				1.69897	1.69897	1.69897	1.69897	1.69897

## Sheet: Table B
Supplementary Table B. Data from figure 1B (USUV viremia of WNV sero-positive house finches)
USUV Netherlands 2016 serum titers (log10 PFU/mL) of WNV-seropositive house finches. Limit of detection was 2.0. Negative samples were graphed at half the limit of detection (1.7).
		Netherlands 2016
DPI	1	1.69897	1.69897
	2	1.69897	1.69897
	3	1.69897	1.69897
	4	1.69897	1.69897
	5	1.69897
	6	1.69897

## Sheet: Table C
Supplementary Table C. Data from figure 2A (USUV viremia of canaries)
USUV Netherlands 2016 and Uganda 2012 serum titers (log10 PFU/mL) of canaries. Limit of detection was 2.0. Negative samples were graphed at half the limit of detection (1.7).
		Netherlands 2016							Uganda 2012
DPI	1	1.7	1.69897	1.69897	1.69897	1.69897	1.69897	1.69897	1.699	1.69897	1.69897	1.69897	2.60206	1.69897	1.69897	2.47712	2	2.4771	1.699	1.699
	2	3.64	1.69897	2.30103	2.60206	3.34242	1.69897	3.11394	3	3	3.8451	1.699	4.2304	1.699	2.9031	7.6812	5.2304	4.301	5.1761	3.7853
	3	5.57	2	3.64345	3.77085	5.44716	3.50515	4.32222	5.2553	4.43136	5.75587	1.69897	5.74036	2.47712	4.86332	7.72428	6.3424	4.8261	6.699	4.7324
	4	5.48	1.69897	3.5682	3.17609	6.94939	3.63347	4.50515	6.6021	4.87506	6.50515	1.69897	5.23045	4.63347	5.81291		4.7324	3.5682	5.9542	4.3424
	5	2.7	2	1.69897	1.69897	6.38021	3	2.95424	3.8692	3.64345	6.49136	2.8451		5.51851	5.39794		3.6021	3.6021	5.9085	1.699
	6	1.7	1.69897	1.69897	1.69897	4.61278	1.69897	1.69897	7.8129	1.69897	6.74036	3.86332		3.39794	1.69897		1.699	1.699	4.5563	1.699

## Sheet: Table D
Supplementary Table D. Data from figure 2B (USUV brain titers of canaries)
USUV titer (log10 PFU/g) in the brain of canaries euthanized due to disease. Limit of detection was 2.0. Negative samples were graphed at half the limit of detection (1.7).
	Netherlands 2016	Uganda 2012
Canary 1	1.699
Canary 2		4.8062
Canary 3		1.699

## Sheet: Table E
Supplementary Table E. Data from figure 2C (USUV heart titers of canaries) a
USUV titer (log10 PFU/g) in the heart of canaries euthanized due to disease. Limit of detection was 1.7. Negative samples were graphed at half the limit of detection (1.4).
	Netherlands 2016	Uganda 2012
Canary 1	1.3979
Canary 2		6.525
Canary 3		1.3979

## Sheet: Table F
Supplementary Table F. Data from figure 2D (USUV liver titers of canaries)
USUV titer (log10 PFU/g) in the liver of canaries euthanized due to disease. Limit of detection was 2.0. Negative samples were graphed at half the limit of detection (1.7).
	Netherlands 2016	Uganda 2012
Canary 1	3.3802
Canary 2		2.669
Canary 3		3.6717

## Sheet: Table G
Supplementary Table G. Data from figure 3A (USUV viremia of American robins)
USUV Netherlands 2016 serum titers (log10 PFU/mL) of American robins. Limit of detection was 2.0. Negative samples were graphed at half the limit of detection (1.7).
		Netherlands 2016
DPI	1	2.90309	1.69897	2.47712	1.69897
	2	9.27875	8.25527	9.07918	7.95424
	3	9.29226	10.3222	10.7482	10.0414
	4	10.699	9.19312	10.6232	10.6628
	5	8.81954	7.50515		10.4771

## Sheet: Table H
Supplementary Table H. Data from figure 3B (USUV brain titers of American robins)
USUV Netherlands 2016 titer (log10 PFU/g) in the brain of American robins. Limit of detection was 2.0. Negative samples were graphed at half the limit of detection (1.7).
	Netherlands 2016
AMRO 1	9.06446
AMRO 2	6.68124
AMRO 3	8.43136
AMRO 4	7.39794

## Sheet: Table I
Supplementary Table I. Data from figure 3C (USUV spleen titers of American robins)
USUV Netherlands 2016 titer (log10 PFU/g) in the spleen of American robins. Limit of detection was 2.0. Negative samples were graphed at half the limit of detection (1.7).
	Netherlands 2016
AMRO 1	5.60206
AMRO 2	7.4624
AMRO 3	8.95424
AMRO 4	7.07918

## Sheet: Table J
Supplementary Table J. Data from figure 3D (USUV heart titers of American robins)
USUV Netherlands 2016 titer (log10 PFU/g) in the heart of American robins. Limit of detection was 2.0. Negative samples were graphed at half the limit of detection (1.7).
	Netherlands 2016
AMRO 1	4.54407
AMRO 2	4.51851
AMRO 3	7.14613
AMRO 4	6.95424

[truncated: 2 more sheets: Table K, Table L]
